# Supplementary material for: Lattice structure musculoskeletal robots: Harnessing programmable geometric topology and anisotropy
Source: Sci Adv. 2025 Jul 16;11(29):eadu9856. doi: 10.1126/sciadv.adu9856 (PMC12266121; doi:10.1126/sciadv.adu9856)
Supplement: Supplementary file 2 — Movies S1 to S5 [file sciadv.adu9856_movies_s1_to_s5.zip]

Archive with 5 entries (5 files):
- adu9856_movie_s1.mp4
- adu9856_movie_s2.mp4
- adu9856_movie_s3.mp4
- adu9856_movie_s4.mp4
- adu9856_movie_s5.mp4
